# Supplementary material for: Two coacting shadow enhancers regulate twin of eyeless expression during early Drosophila development
Source: Genetics. 2024 Nov 28;229(1):iyae176. doi: 10.1093/genetics/iyae176 (PMC11708921; doi:10.1093/genetics/iyae176)
Supplement: iyae176_Supplementary_Data [file iyae176_supplementary_data.zip]

Archive with 9 entries (9 files):
- Figure_S1_GENETICS-2024-307563.pdf
- Figure_S2_GENETICS-2024-307563.pdf
- Figure_S3_GENETICS-2024-307563.pdf
- Figure_S4_GENETICS-2024-307563.pdf
- Figure_S5_GENETICS-2024-307563.pdf
- RD Supplemental_Material_Legends_GENETICS-2024-307563.docx
- Table_S1_GENETICS-2024-307563.pdf
- Table_S2_GENETICS-2024-307563.xlsx
- Table_S3_GENETICS-2024-307563.pdf
