# Supplementary material for: Two coacting shadow enhancers regulate twin of eyeless expression during early Drosophila development
Source: Genetics. 2024 Nov 28;229(1):iyae176. doi: 10.1093/genetics/iyae176 (PMC11708921; doi:10.1093/genetics/iyae176)
Supplement: iyae176_Supplementary_Data [file iyae176_supplementary_data.zip › Table_S2_GENETICS-2024-307563.xlsx]

## Sheet: Best_parameters_zone1_model212
RMSE	KB2	KN1	KH2A	KC2	KR2	KH2R	C_B2-H2	C_N1-C2	C_N1-R2	C_C2-R2	C_N1-H2	C_C2-H2	C_R2-H2	Q_N1-B2	Q_C2-B2	Q_R2-B2	Q_N1-H2	Q_C2-H2	Q_R2-H2	Q_H2-B2	thresh
0.014487	18.216	6.3634	15.378	1.2133	3.4284	0.023903	0.11608	1.831	29.37	44.25	3.5446	0.068734	0.0053964	0.0885	0.1463	0.17521	0.020428	0.59066	0.99618	0.2911	14

## Sheet: Best_parameters_zone2_model458
RMSE	KB1	KH2A	KN1	KB2	KR2	KH2R	C_B1-H2	C_B1-B2	C_H2-B2	C_N1-R2	C_N1-H2	C_R2-H2	Q_N1-B1	Q_R2-B1	Q_N1-H2	Q_R2-H2	Q_N1-B2	Q_R2-B2	Q_H2_B1	Q_H2-B2	thresh
0.065783	0.70346	119	4.1783	1.7329	1.3848	0.20291	2.1115	67.073	0.0031049	94.49	8.5925	50.154	0.71921	0.35206	0.023005	0.016529	0.75841	0.95597	0.19281	0.90599	4
